# Supplementary material for: Spectrum of Clinical Research in Juvenile Idiopathic Arthritis: A Cross-Sectional Analysis of Registered Studies in Clinicaltrials.gov and Clinicaltrialsregister.eu
Source: Biomedicines. 2021 Dec 8;9(12):1860. doi: 10.3390/biomedicines9121860 (PMC8698848; doi:10.3390/biomedicines9121860)
Supplement: Supplementary file 1 [file biomedicines-09-01860-s001.zip]

Archive with 1 entries (1 files):
- Supplementary File S1.xlsx
