# Supplementary material for: Spectrum of Clinical Research in Juvenile Idiopathic Arthritis: A Cross-Sectional Analysis of Registered Studies in Clinicaltrials.gov and Clinicaltrialsregister.eu
Source: Biomedicines. 2021 Dec 8;9(12):1860. doi: 10.3390/biomedicines9121860 (PMC8698848; doi:10.3390/biomedicines9121860)
Supplement: Supplementary file 1 [file biomedicines-09-01860-s001.zip › Supplementary File S1.xlsx]

## Sheet: data formatted
NCT Number	EudraCT Number	Title	Status	Sponsor	Start Date	Duration (months)	Study Type	Phases	Enrollment	Intervention category	Issue	comments	Countries
NCT04407923		Drug Management of Juvenile Idiopathic Arthritis in Covid-19 Context : Impact on Therapeutical Managment	Recruiting	Academia	2020-05-25	8	Observational	Not Applicable	150	COVID-19	drug management		France
NCT04460144		Rapid Diagnostic Test for Septic Arthritis	Not yet recruiting	Academia	2020-10-01	4	Observational	Not Applicable	60	Diagnostics	DD septic arthritis	molecular analysis of the proteome in the joint puncture fluid	France
NCT03827759		Differentiate Children Septic and Inflammatory Arthritis by Comparative Analysis	Recruiting	Academia	2019-02-04	24	Observational	Not Applicable	90	Diagnostics	DD septic arthritis	Synovial liquid and blood samples with proteomic, MiRNA searching, multiplex cytokine analysis and cellular phenotyping	France
NCT03245801		CAPRI National Juvenile Idiopathic Arthritis Registry	Recruiting	Academia	2017-02-01	48	Observational	Not Applicable	300	Diagnostics	Disease registry		Canada
NCT03913962		Health and Exercise Response in Children With Chronic and Auto-immune Pathologies	Recruiting	Academia	2019-05-02	21	Interventional	Not Applicable	300	Diagnostics	musculoscelletal	impact of chronic disease on muscular function	France
NCT04671524		The Effect of Improvement in Function on Foot Pressure, Balance and Gait in Children With Upper Extremity Affected	Recruiting	Academia	2020-09-15	4	Interventional	Not Applicable	30	Diagnostics	musculoscelletal	effects of decreased upper extremity functionality on walking and balance	Turkey
NCT03904459		Jaw, Mouth and Bone Health, and Quality of Life in Children With Juvenile Idiopathic Arthritis (JIA)	Active, not recruiting	Academia	2015-03-25	70	Observational	Not Applicable	452	Diagnostics	musculoscellatal involvement AND temporomandibular	jaw, mouth and bone health	Norway
NCT03984669		(1,3)-BÃ©ta-D-Glucan Levels at Diagnosis of Juvenile Idiopathic Arthritis and Its Correlation With Activity's Disease : a Cohort Sudy	Recruiting	Academia	2019-06-11	19	Interventional	Not Applicable	40	Diagnostics	disease activity biomarker	Measure of (1,3)-Beta-D-Glucans level in patients with Juvenile Idiopathic Arthritis	France
NCT02684695		Juvenile Arthritis Quantitative Imaging	Recruiting	Academia	2016-01-01	61	Observational	Not Applicable	200	Diagnostics	imaging	MRI quantitative imaging	UK
NCT03510442		Natural History, Genetics, and Pathophysiology of Systemic Juvenile Idiopathic Arthritis, Adult-Onset Still's Disease, and Related Conditions	Recruiting	Academia	2018-05-21	32	Observational	Not Applicable	1000	Diagnostics	sJIA	pathogenesis	USA
NCT04167488		Assessment of Physical Activity Among Juvenile Idiopathic Arthritis Children Performed With Actigraphy	Recruiting	Academia	2019-09-10	16	Interventional	Not Applicable	50	Diagnostics	musculoscelletal	describe physical activity among juvenile idiopathic arthritis children	France
NCT04664231		Spine Deformities in Juvenile Idiopathic Arthritis	Not yet recruiting	Academia	2021-01-01	1	Observational	Not Applicable	200	Diagnostics	musculoscelletal	Spine deformities	Turkey
NCT02218892		Prediction of Temporomandibular Involvement in Juvenile Idiopathic Arthritis	Active, not recruiting	Academia	2011-02-01	120	Observational	Not Applicable	62	Diagnostics	temporomandibular involvement		Sweden
NCT04178837		Role of Ultrasound Imaging in Diagnosis of Juvenile Idiopathic Arthritis	Not yet recruiting	Academia	2020-02-24	10	Observational	Not Applicable	33	Diagnostics	imaging	Ultrasound	Egypt
NCT01357668		An Observational Registry of Abatacept in Patients With Juvenile Idiopathic Arthritis	Recruiting	Industry	2013-01-31	96	Observational	Not Applicable	900	DMARD	ABA		USA, EU, Brazil, Canada, Mexico, Puerto Rico, Russian Federation, Norway, Saudi Arabia, South Africa, UK
NCT01844518	2012-003195-39	Pharmacokinetics, Efficacy and Safety of Abatacept Administered Subcutaneously (SC) in Children and Adolescents With Active Polyarticular Juvenile Idiopathic Arthritis (pJIA) and Inadequate Response (IR) to Biologic or Non Biologic Disease Modifying Anti-rheumatic Drugs (DMARDs)	Active, not recruiting	Industry	2013-06-28	91	Interventional	Phase 3	187	DMARD	ABA	pJIA	USA, EU, Argentina, Brazil, Mexico, Peru, South Africa, Russian Federation
NCT03841357		Preventing Extension of Oligoarticular Juvenile Idiopathic Arthritis JIA (Limit-JIA)	Recruiting	Academia	2019-10-29	15	Interventional	Phase 3	306	DMARD	ABA	Oligo	USA
NCT03733067		Safety and Efficacy of Abatacept for Treating Chronic Cytopenia in Cytotoxic T-Lymphocyte Antigen 4 (CTLA4) Haploinsufficiency	Not yet recruiting	Academia	2021-01-11	na	Interventional	Phase 1 + 2	40	DMARD	ABA		USA
NCT02840175		Treatment Tapering in JIA With Inactive Disease	Active, not recruiting	Academia	2017-05-18	44	Interventional	Phase 3	62	DMARD	ABA, ADA, ETA, TOC	withdrawel	France
NCT03816397	2019-000412-29	Adalimumab in JIA-associated Uveitis Stopping Trial	Recruiting	Academia	2020-03-03	11	Interventional	Phase 3	118	DMARD	ADA	uveitis, withdrawel	USA UK
	2015-004393-16	Biomarker-guided treatment-and-stop-strategy for recombinant IL-1receptor antagonist (anakinra) in patients with systemic Juvenile Idiopathic Arthritis.	NL(Ongoing)	Academia	2016-10-04	51	Interventional	Phase 4	55	DMARD	ANA	sJIA, withdrawal	Netherlands
NCT03773978	2017-004518-24	A Study of Baricitinib in Participants From 2 Years to Less Than 18 Years Old With Juvenile Idiopathic Arthritis	Recruiting	Industry	2018-12-17	21	Interventional	Phase 3	197	DMARD	BAR		Argentina, EU, Brazil, China, Australia, India, Israel, Japan, Mexico, Russian Federation, Turkey, UK
NCT04088396	2017-004495-60	A Study of Baricitinib (LY3009104) in Participants From 1 Year to Less Than 18 Years Old With sJIA	Recruiting	Industry	2020-02-12	21	Interventional	Phase 3	103	DMARD	BAR	sJIA	Argentina, EU, Brazil, India, Japan, Mexico, Russian Federation, UK, Turkey
NCT03773965	2017-004471-31	A Study of Baricitinib in Participants From 1 Year to Less Than 18 Years Old With Juvenile Idiopathic Arthritis	Recruiting	Industry	2019-04-05	19	Interventional	Phase 3	190	DMARD	BAR		Argentina, EU, Australia, Brazil, China, Israel, Japan, India, Mexico, Russian Federation, Turkey, UK
NCT04088409	2019-000119-10	A Study of Baricitinib (LY3009104) in Participants From 2 Years to Less Than 18 Years Old With Active JIA-Associated Uveitis or Chronic Anterior Antinuclear Antibody-Positive Uveitis	Recruiting	Industry	2019-10-16	17	Interventional	Phase 3	40	DMARD	BAR	uveitis	EU UK
	2018-004284-30	Effectiveness of Canakinumab for first line steroid free treatment in systemic onset juvenile idiopathic arthritis / juvenile Still’s disease	DE(Ongoing)	Academia	2020-02-13	11	Interventional	Phase 4	20	DMARD	CAN	sJIA	Germany
	2008-005476-27	Estudio randomizado, doble ciego, controlado con placebo, a dosis única para evaluar la eficacia inicial de canakinumab (ACZ885) respecto a los Criterios ACR 30 Pediátricos Adaptados en pacientes c...	ES(Ongoing) NO(Ongoing) FR(Completed) HU(Completed) DE(Completed) BE(Completed) SE(Completed) IT(Completed) GB(Completed) DK(Completed) GR(Completed) Outside EU/EEA	Industry	2009-05-14	140	Interventional	Phase 3	122	DMARD	CAN	sJIA	EU UK Norway
NCT01550003		Pediatric Arthritis Study of Certolizumab Pegol	Recruiting	Industry	2012-03-01	107	Interventional	Phase 3	193	DMARD	CER	pJIA	USA, Russian Federation, Mexico, Argentina, Canada, Brazil, Chile
NCT04585711		Pharmacokinetics and Pharmacodynamics of Biologic Drugs in Obese Patients With Arthritis	Not yet recruiting	Academia	2022-09-01	na	Interventional	Phase 1	30	DMARD	ETA	Obesity	USA
NCT01421069	2010-023802-10	Extension Study Evaluating Etanercept in 3 Subtypes of Childhood Arthritis	Active, not recruiting	Industry	2011-10-10	114	Interventional	Phase 3	109	DMARD	ETA	EAA PsoA + Oligo	Australia, EU, Mexico, Serbia, Russian Federation, Norway, Colombia
	2009-012520-84	A 2-Part Open-label Study to Assess the Clinical Benefit and Long-term Safety of Etanercept in Children and Adolescents With Extended Oligoarticular Juvenile Idiopathic Arthritis, Enthesitis-Relate...	HU(Completed) DE(Completed) BE(Completed) CZ(Completed) FR(Ongoing) SI(Completed) ES(Ongoing) SE(Prematurely Ended) SK(Completed) LT(Completed) NL(Completed) LV(Completed) GR(Ongoing) DK(Completed) IT(Completed) Outside EU/EEA	Industry	2009-08-19	137	Interventional	Phase 3	100	DMARD	ETA		EU
NCT02277444		A Study to Evaluate the Pharmacokinetics, Efficacy and Safety of Intravenous Golimumab in Pediatric Participants With Active Polyarticular Course Juvenile Idiopathic Arthritis Despite Methotrexate Therapy	Active, not recruiting	Industry	2014-12-17	73	Interventional	Phase 3	130	DMARD	GOL, MTX	pJIA	USA, Argentina, Brazil, Chile, Canada, Israel, Russian Federation, South Africa, Mexico
NCT04200833		Golimumab in Juvenile Idiopathic Arthritis-associated Uveitis Failing Adalimumab	Active, not recruiting	Academia	2011-03-01	119	Observational	Not Applicable	10	DMARD	GOL	uveitis	Austria
NCT04527380	2018-000681-10	A Study of Ixekizumab (LY2439821) in Children With Juvenile Idiopathic Arthritis Categories of Enthesitis-related Arthritis (Including Juvenile Onset Ankylosing Spondylitis) and Juvenile Psoriatic Arthritis	Not yet recruiting	Industry	2021-01-12	25	Interventional	Phase 3	100	DMARD	IXE	EAA PsoA	Argentina, EU, Mexico, Switzerland, UK
NCT03006991		Study of Methotrexate Given to Juvenile Idiopathic Arthritis Patients Based on Pharmacogenomics and Pharmacometrics	Recruiting	Academia	2016-11-01	51	Observational	Not Applicable	100	DMARD	MTX		China
	2008-006741-70	Comparison of the efficacy of intrarticular corticosteroid therapy administered alone or in combination with methotrexate in children with juvenile idiopatic arthritis a phase II, randomized actic…	IT(Ongoing)	Academia	2008-10-16	147	Interventional	Phase 2	252	DMARD	MTX		Italy
	2005-001086-34	A randomised trial of 6 months versus 12 months withdrawal of methotrexate in patiebts with juvenile idiopathic arthritis in clinical remission.Ensayo aleatorizado de retirada de Metotrexate a los ...	ES(Ongoing) IT(Completed) DK(Ongoing)	Academia	2005-10-21	183	Interventional	Phase 3	200	DMARD	MTX	withdrawel	EU
	2013-003956-18	Prevention of disease flares by risk-adapted stratification of therapy withdrawal in juvenile idiopathic arthritis (JIA)	NL(Ongoing)	Academia	2014-04-29	81	Interventional	Phase 4	325	DMARD	MTX, ABA, ADA, ETA	withdrawal	Netherlands
NCT00783510		Juvenile Idiopathic Arthritis (JIA) Registry	Active, not recruiting	Industry	2008-07-11	150	Observational	Not Applicable	833	DMARD	MTX, ADA	pJIA	USA, EU, Australia, Norway, Puerto Rico
NCT01399281		Pharmacovigilance in Juvenile Idiopathic Arthritis Patients Treated With Biologic Agents and/or Methotrexate	Recruiting	Academia	2011-12-01	110	Observational	Not Applicable	9000	DMARD	MTX, all biologics		Italy
NCT03728478		STep-up and Step-down Therapeutic Strategies in Childhood ARthritiS	Recruiting	mixed	2019-05-29	20	Interventional	Phase 3	260	DMARD	MTX, ETA, ia steroids	withdrawel	Italy
	2014-003260-20	CHAMP Children with Arthritis Monotherapy or Polytherapy. A multicentre, single-blinded, randomized treat to target, one-year follow-up clinical trial in patients with recent onset Juvenile Idiop…	NL(Ongoing)	Academia	2016-05-04	56	Interventional	Phase 4	130	DMARD	MTX, SUL, HCQ		Netherlands
NCT02991469	2015-004000-35	A Repeated Dose-finding Study of Sarilumab in Children and Adolescents With Systemic Juvenile Idiopathic Arthritis (SKYPS)	Recruiting	Industry	2018-08-09	47	Interventional	Phase 2	72	DMARD	SAR	sJIA	Argentia, EU, Canada, Russian Federation, UK
NCT02776735	2015-003999-79	An Open-label, Ascending, Repeated Dose-finding Study of Sarilumab in Children and Adolescents With Polyarticular-course Juvenile Idiopathic Arthritis (pcJIA)	Recruiting	Industry	2016-09-06	52	Interventional	Phase 2	100	DMARD	SAR	pJIA	USA, Argentina, EU, Canada, Mexico, Russian Federation, UK
NCT03769168	2018-002521-30	An Extension Study of Subcutaneous Secukinumab in Patients With Juvenile Psoriatic Arthritis (JPsA) and Enthesitis Related Arthritis (ERA)	Recruiting	Industry	2019-06-07	20	Interventional	Phase 3	58	DMARD	SEC	EAA PsoA	USA, EU, Russian Federation, South Africa, Turkey
	2016-003761-26	A three-part randomized, double-blind, placebo-controlled study to investigate the efficacy and safety of secukinumab treatment in Juvenile Idiopathic arthritis subtypes of psoriatic and enthesitis...	DE(Completed) GB(Completed) ES(Ongoing) BE(Completed) PL(Completed)	Industry	2017-03-01	46	Interventional	Phase 3	80	DMARD	SEC	EAA PsoA	EU UK
NCT03301883		A Study of Tocilizumab in Chinese Participants With Systemic Juvenile Idiopathic Arthritis (sJIA)	Recruiting	Industry	2018-04-26	33	Interventional	Phase 4	74	DMARD	TOC, MTX	sJIA	China
NCT02165345	2013-005212-98	Extension Study Evaluating the Safety and Efficacy of Subcutaneous Tocilizumab (RoActemra/Actemra) Administration in Systemic and Polyarticular-Course Juvenile Idiopathic Arthritis	Active, not recruiting	Industry	2014-07-16	79	Interventional	Phase 1	82	DMARD	TOC	sJIA	USA, Brazil, Canada, Mexico, Russian Federation, UK, EU, Australia
	2009-011593-15	A 24 week randomized double-blind, placebo controlled withdrawal trial with a 16 week open label lead-in phase, and 64 week open label follow-up, to evaluate the efficacy and safety of tocilizumab ...	GB(Completed) DE(Completed) IT(Completed) ES(Ongoing) BE(Completed) NL(Not Authorised) FR(Ongoing)	Industry	2009-08-20	137	Interventional	Phase 3	185	DMARD	TOC	pJIA	EU UK
	2007-000872-18	A 12-week randomized, double blind, placebo-controlled, parallel group, 2-arm study to evaluate the efficacy and safety of tocilizumab in patients with active systemic juvenile idiopathic arthritis...	BE(Completed) SE(Completed) DE(Completed) NO(Ongoing) CZ(Completed) ES(Completed) DK(Completed) NL(Completed) GR(Ongoing) SK(Completed) IT(Completed) GB(Completed)	Industry	2008-04-15	153	Interventional	Phase 3	108	DMARD	TOC	sJIA	EU UK Norway
	2012-000444-10	A PHASE IV STUDY TO EVALUATE DECREASED DOSE FREQUENCY IN PATIENTS WITH SYSTEMIC JUVENILE IDIOPATHIC ARTHRITIS (SJIA) WHO EXPERIENCE LABORATORY ABNORMALITIES DURING TREATMENT WITH TOCILIZUMAB	GB(Completed) ES(Completed) NO(Completed) DE(Completed) SE(Completed) IT(Ongoing)	Industry	2012-11-09	98	Interventional	Phase 4	43	DMARD	TOC	sJIA	EU UK Norway
NCT01500551	2011-004915-22	Long-Term Safety Study Of Tofacinib In Patients With Juvenile Idiopathic Arthritis	Recruiting	Industry	2013-03-18	102	Interventional	Phase 3	340	DMARD	TOF		USA, Argentina, Australia, EU, Brazil, Canada, China, Chile, Israel, Mexico, Russian Federation, South Africa, Turkey, UK
NCT03000439	2017-002018-29	A Safety, Efficacy And Pharmacokinetics Study Of Tofacitinib In Pediatric Patients With sJIA	Recruiting	Industry	2018-05-10	32	Interventional	Phase 3	100	DMARD	TOF	sJIA	USA, Brazil, Argentina, Canada, China, Israel, Mexico, Russian Federation, South Africa, Turkey, Ukraine, Chile
	2011-004914-40	AN OPEN-LABEL MULTIPLE DOSE STUDY TO EVALUATE THE PHARMACOKINETICS, SAFETY AND TOLERABILITY OF CP-690,550 IN PEDIATRIC PATIENTS FROM 2 TO LESS THAN 18 YEARS OF AGE WITH JUVENILE IDIOPATHIC ARTHRITI...	PL(Completed) HU(Ongoing) SK(Completed) IT(Prematurely Ended)	Industry	2012-09-19	100	Interventional	Phase 1	24	DMARD	TOF		EU
NCT03725007	2018-000715-25	A Study to Evaluate the Pharmacokinetics, Safety, and Tolerability of Upadacitinib in Pediatric Subjects With Polyarticular Course Juvenile Idiopathic Arthritis	Recruiting	Industry	2019-06-24	21	Interventional	Phase 1	54	DMARD	UPA	pJIA	USA, EU, Israel, Puerto Rico
NCT03311854	2016-004223-23	A Study to Investigate the Safety and Efficacy of an Anti-IFN-gamma mAb in Children With Systemic Juvenile Idiopathic Arthritis (sJIA) Developing Macrophage Activation Syndrome/ Secondary Hemophagocytic Lymphohistiocytosis (MAS/sHLH)	Active, not recruiting	Industry	2018-03-02	45	Interventional	Phase 2	10	medication other than DMARD	anti-IFN gamma	sJIA	USA EU UK
NCT04687930		Genicular Nerve Block in Juvenile Idiopathic Arthritis	Recruiting	Academia	2020-12-01	2	Interventional	Phase 4	104	medication other than DMARD	genicular nerve block		Egypt
NCT04397107		The Therapeutic Value and Mechanism of Recombinant Human Interleukin-2 on Children With Rheumatic Diseases	Recruiting	Academia	2020-08-15	5	Interventional	Not Applicable	46	medication other than DMARD	IL-2		China
NCT03069638	2016-002065-66	Intranasal Dexmedetomidine Sedation During Intra-articular Joint Injections in Pediatric Population	Recruiting	Academia	2017-02-01	48	Interventional	Phase 4	109	medication other than DMARD	intranasal Dexmedetomidine	sedation joint injection	Finland
	2012-002067-10	Mesenchymal stromal cells for treatment of drug resistant pediatric Juvenile idiopathic arthritis	NL(Ongoing)	Academia	2014-01-30	84	Interventional	Phase 1 + 2	6	medication other than DMARD	mesenchymal stromal cells		Netherlands
	2018-002245-11	Assessing penetration of high dose Nicotinamide (Vitamin B3) in synovial fluid	NL(Ongoing)	Academia	2019-01-16	24	Interventional	Phase 1 + 2	6	medication other than DMARD	Nicotinamide	ia	Netherlands
NCT04169828		The Ondansetron Premedication Trial in Juvenile Idiopathic Arthritis	Recruiting	Academia	2019-08-02	18	Interventional	Not Applicable	176	medication other than DMARD	Ondansetron premedication		Canada
NCT03092427		Probiotic Treatment in Juvenile Idiopathic Arthritis (JIA)	Recruiting	Academia	2017-09-04	40	Interventional	Not Applicable	120	medication other than DMARD	Probiotics		France
NCT04614311	2019-000889-38	Strategies Towards Personalised Treatment in Juvenile Idiopathic Arthritis (JIA).	Recruiting	Academia	2020-12-01	4	Interventional	Phase 4	202	medication other than DMARD	triam		Norway
NCT04205500		Treatment With Specific Carbohydrate Diet in Children With Juvenile Idiopathic Arthritis	Recruiting	Academia	2017-09-01	41	Interventional	Not Applicable	30	non-medication treatment	dietary intervention		Sweden
NCT03116763		The iPeer2Peer Program for Adolescents With Juvenile Idiopathic Arthritis	Recruiting	Academia	2017-03-28	46	Interventional	Not Applicable	262	non-medication treatment	peer-to-peer progam for adolscents		Canada
NCT04133662		Sleep & Pain in Juvenile Arthritis	Recruiting	Academia	2018-04-01	34	Interventional	Not Applicable	30	non-medication treatment	sleep management		Canada
NCT04066205		Sleep Self-Management Intervention for Children With Juvenile Idiopathic Arthritis	Recruiting	Academia	2019-11-01	15	Interventional	Not Applicable	60	non-medication treatment	sleep management		USA
NCT04354337		Sleep Innovations for Preschoolers With Arthritis (SIPA): Developing and Pilot Testing of a Self-Management Intervention	Recruiting	Academia	2020-05-01	9	Interventional	Phase 1	18	non-medication treatment	sleep management		USA
NCT03833609		Yoga and Aerobic Dance for Pain Management in Juvenile Idiopathic Arthritis	Not yet recruiting	Academia	2019-09-01	17	Interventional	Not Applicable	25	non-medication treatment	yoga and aerobic dance for pain management		Canada
NCT04180228		Human Papilloma Virus Vaccination and Chronic Inflammatory Rheumatic Diseases.	Recruiting	Academia	2020-01-23	12	Observational	Not Applicable	150	vaccination	Frequency of HPV vaccination		France
	2007-001861-14	Multicenter randomized clinical trial in Patients with Juvenile Idiopathic Athritis Safety and efficacy of vaccination with live attenuated Measles, Mumps, Rubella vaccine	NL(Ongoing)	Academia	2008-02-07	155	Interventional	Phase 4	280	vaccination	live attenued MMR		Netherlands
				44		42.5	16	5	100	41	sJIA	12	44
				27		1	56	4	6	13	EAA PsoA	4	28
				1		183	72	3	340	9	uveitis	3	72
				72				22		6	withdrawal	6
								10	175	2	temporomandibular involvement	2	9
								44	10	1			6
								72	9000	72			6
													5
									833				3
									10				3
									9000
													24	EU
									90				17	UK
									30				14	Russian Federation
									1000				13	Mexico
													13	USA
									104
									6				54	Europe
									202				30	North America
													14	South America
									30				14	Asia
									18				8	Africa
									262				6	Australia

## Sheet: clinicaltrialsregister.eu210107
Column1	Column2	Column3	Column4	Column5	Column6	Column7
EudraCT Number	2011-004915-22
Sponsor Protocol Number	A3921145
Sponsor Name	Pfizer Inc, 235 East 42nd Street, New York, New York 10017
Full Title	A LONG-TERM, OPEN-LABEL FOLLOW-UP STUDY OF CP-690,550 FOR TREATMENT OF JUVENILE IDIOPATHIC ARTHRITIS (JIA)
Start Date	2012-07-31
Medical condition	JUVENILE IDIOPATHIC ARTHRITIS (JIA)
Disease	Version	15.1, SOC Term	100000004859, Classification Code	10059176, Term	Juvenile idiopathic arthritis, Level	LLT
Population Age	Children, Adolescents, Under 18
Gender	Male, Female
Trial protocol	HU(Ongoing) PL(Ongoing) DE(Restarted) SK(Ongoing) IT(Ongoing) ES(Ongoing) GB(GB - no longer in EU/EEA) BE(Ongoing)
Link	https	//www.clinicaltrialsregister.eu/ctr-search/search?query=eudract_number	2011-004915-22
EudraCT Number	2017-004518-24
Sponsor Protocol Number	I4V-MC-JAHV
Sponsor Name	Eli Lilly and Company
Full Title	A Randomized, Double-Blind, Placebo-Controlled, Withdrawal, Safety and Efficacy Study of Oral Baricitinib in Patients from 2 Years to Less Than 18 Years Old with Juvenile Idiopathic Arthritis (JIA)
Start Date	2019-04-23
Medical condition	Juvenile Idiopathic Arthritis
Disease	Version	23.1, SOC Term	10028395 - Musculoskeletal and connective tissue disorders, Classification Code	10059176, Term	Juvenile idiopathic arthritis, Level	PT
Population Age	Children, Adolescents, Under 18
Gender	Male, Female
Trial protocol	GB(GB - no longer in EU/EEA) DK(Ongoing) CZ(Ongoing) DE(Restarted) AT(Ongoing) ES(Ongoing) PL(Ongoing) FR(Ongoing) BE(Ongoing)
Link	https	//www.clinicaltrialsregister.eu/ctr-search/search?query=eudract_number	2017-004518-24
EudraCT Number	2018-000715-25
Sponsor Protocol Number	M15-340
Sponsor Name	AbbVie Deutschland GmbH & Co. KG
Full Title	An Open-Label Multiple-Dose Study to Evaluate the Pharmacokinetics, Safety, and Tolerability of Upadacitinib in Pediatric Subjects with Polyarticular Course Juvenile Idiopathic Arthritis
Start Date	2019-04-16
Medical condition	Polyarticular Course Juvenile Idiopathic Arthritis
Disease	Version	23.1, SOC Term	10028395 - Musculoskeletal and connective tissue disorders, Classification Code	10059176, Term	Juvenile idiopathic arthritis, Level	PT
Population Age	Children, Adolescents, Under 18
Gender	Male, Female
Trial protocol	DE(Temporarily Halted) ES(Temporarily Halted)
Link	https	//www.clinicaltrialsregister.eu/ctr-search/search?query=eudract_number	2018-000715-25
EudraCT Number	2008-006741-70
Sponsor Protocol Number	FARM7Y279L
Sponsor Name	ISTITUTO GIANNINA GASLINI
Full Title	Comparison of the efficacy of intrarticular corticosteroid therapy administered alone or in combination with methotrexate in children with juvenile idiopatic arthritis	a phase II, randomized actic...
Start Date	2008-10-16
Medical condition	juvenile idiopatic arthritis
Disease	Version	9.1, SOC Term	, Classification Code	10059176, Term	Juvenile idiopathic arthritis, Level	LLT
Population Age	Newborns, Infants and toddlers, Children, Adolescents, Under 18
Gender	Male, Female
Trial protocol	IT(Ongoing)
Link	https	//www.clinicaltrialsregister.eu/ctr-search/search?query=eudract_number	2008-006741-70
EudraCT Number	2018-000681-10
Sponsor Protocol Number	I1F-MC-RHCG
Sponsor Name	Eli Lilly and Company
Full Title	Multicenter, Open-label, Efficacy, Safety, Tolerability, and Pharmacokinetic Study of Subcutaneous Ixekizumab with Adalimumab Reference Arm, in Children with Juvenile Idiopathic Arthritis Subtypes ...
Start Date	Information not available in EudraCT
Medical condition	Juvenile Idiopathic Arthritis subtypes of enthesitis-related arthritis (including juvenile-onset ankylosing spondylitis) and juvenile psoriatic arthritis
Disease	Version	21.0, SOC Term	10028395 - Musculoskeletal and connective tissue disorders, Classification Code	10059176, Term	Juvenile idiopathic arthritis, Level	PT
Population Age	Children, Adolescents, Under 18
Gender	Male, Female
Trial protocol	FR(Ongoing) DE(Ongoing) DK(Ongoing) GB(GB - no longer in EU/EEA)
Link	https	//www.clinicaltrialsregister.eu/ctr-search/search?query=eudract_number	2018-000681-10
EudraCT Number	2013-005212-98
Sponsor Protocol Number	WA29231
Sponsor Name	F. Hoffmann-La Roche Ltd
Full Title	LONG-TERM EXTENSION STUDY TO EVALUATE THE SAFETY AND EFFICACY OF SUBCUTANEOUS TOCILIZUMAB IN PATIENTS WITH POLYARTICULAR-COURSE AND SYSTEMIC JUVENILE IDIOPATHIC ARTHRITIS
Start Date	2014-06-30
Medical condition	Polyarticular-course juvenile idiopathic arthritis (pJIA); Systemic juvenile idiopathic arthritis (sJIA)
Disease	Version	20.0, SOC Term	10028395 - Musculoskeletal and connective tissue disorders, Classification Code	10059176, Term	Juvenile idiopathic arthritis, Level	PT
Population Age	Children, Adolescents, Under 18
Gender	Male, Female
Trial protocol	DE(Completed) IT(Ongoing) GB(GB - no longer in EU/EEA) ES(Ongoing) FR(Completed)
Link	https	//www.clinicaltrialsregister.eu/ctr-search/search?query=eudract_number	2013-005212-98
EudraCT Number	2011-004914-40
Sponsor Protocol Number	A3921103
Sponsor Name	Pfizer Inc, 235 East 42nd Street, New York, NY 10017
Full Title	AN OPEN-LABEL MULTIPLE DOSE STUDY TO EVALUATE THE PHARMACOKINETICS, SAFETY AND TOLERABILITY OF CP-690,550 IN PEDIATRIC PATIENTS FROM 2 TO LESS THAN 18 YEARS OF AGE WITH JUVENILE IDIOPATHIC ARTHRITI...
Start Date	2012-09-19
Medical condition	JUVENILE IDIOPATHIC ARTHRITIS
Disease	Version	17.1, SOC Term	10028395 - Musculoskeletal and connective tissue disorders, Classification Code	10059176, Term	Juvenile idiopathic arthritis, Level	PT
Population Age	Children, Adolescents, Under 18
Gender	Male, Female
Trial protocol	PL(Completed) HU(Ongoing) SK(Completed) IT(Prematurely Ended)
Link	https	//www.clinicaltrialsregister.eu/ctr-search/search?query=eudract_number	2011-004914-40
EudraCT Number	2012-002067-10
Sponsor Protocol Number	MSC-JIA
Sponsor Name	University Medical Center Utrecht
Full Title	Mesenchymal stromal cells for treatment of drug resistant pediatric Juvenile idiopathic arthritis
Start Date	2014-01-30
Medical condition	juvenile idiopathic arthritis
Disease	Version	17.0, SOC Term	10028395 - Musculoskeletal and connective tissue disorders, Classification Code	10059176, Term	Juvenile idiopathic arthritis, Level	PT
Population Age	Children, Adolescents, Under 18
Gender	Male, Female
Trial protocol	NL(Ongoing)
Link	https	//www.clinicaltrialsregister.eu/ctr-search/search?query=eudract_number	2012-002067-10
EudraCT Number	2009-011593-15
Sponsor Protocol Number	WA19977
Sponsor Name	F. Hoffmann-La Roche Ltd
Full Title	A 24 week randomized double-blind, placebo controlled withdrawal trial with a 16 week open label lead-in phase, and 64 week open label follow-up, to evaluate the efficacy and safety of tocilizumab ...
Start Date	2009-08-20
Medical condition	Polyarticular-course juvenile idiopathic arthritis
Disease	Version	13.1, SOC Term	10028395 - Musculoskeletal and connective tissue disorders, Classification Code	10059176, Term	Juvenile idiopathic arthritis, Level	LLT
Population Age	Children, Adolescents, Under 18
Gender	Male, Female
Trial protocol	GB(Completed) DE(Completed) IT(Completed) ES(Ongoing) BE(Completed) NL(Not Authorised) FR(Ongoing)
Link	https	//www.clinicaltrialsregister.eu/ctr-search/search?query=eudract_number	2009-011593-15
EudraCT Number	2013-003956-18
Sponsor Protocol Number	PREVENT-JIA
Sponsor Name	University Medical Center Utrecht
Full Title	Prevention of disease flares by risk-adapted stratification of therapy withdrawal in juvenile idiopathic arthritis (JIA)
Start Date	2014-04-29
Medical condition	juvenile idiopathic arthritis
Disease	Version	16.1, SOC Term	100000004859, Classification Code	10059177, Term	Juvenile arthritis, Level	LLT
Population Age	Infants and toddlers, Children, Adolescents, Under 18
Gender	Male, Female
Trial protocol	NL(Ongoing)
Link	https	//www.clinicaltrialsregister.eu/ctr-search/search?query=eudract_number	2013-003956-18
EudraCT Number	2015-004000-35
Sponsor Protocol Number	DRI13926
Sponsor Name	sanofi-aventis recherche & développement
Full Title	An Open-label, Sequential, Ascending, Repeated Dose-finding Study of Sarilumab, Administered with Subcutaneous (SC) Injection, in Children and Adolescents, Aged 1 to 17 Years, with Systemic Juvenil...
Start Date	2017-02-24
Medical condition	Juvenile Idiopathic Arthritis
Disease	Version	21.0, SOC Term	10028395 - Musculoskeletal and connective tissue disorders, Classification Code	10059176, Term	Juvenile idiopathic arthritis, Level	PT
Population Age	Infants and toddlers, Children, Adolescents, Under 18
Gender	Male, Female
Trial protocol	GB(GB - no longer in EU/EEA) IT(Ongoing) DE(Ongoing) FR(Completed) ES(Ongoing) EE(Ongoing) FI(Ongoing) CZ(Ongoing) PL(Completed) NL(Ongoing) Outside EU/EEA BG(Ongoing)
Link	https	//www.clinicaltrialsregister.eu/ctr-search/search?query=eudract_number	2015-004000-35
EudraCT Number	2012-003195-39
Sponsor Protocol Number	IM101-301
Sponsor Name	Bristol-Myers Squibb International Corporation
Full Title	A Phase 3 Multi-center, Open-Label Study to Evaluate Pharmacokinetics, Efficacy and Safety of Abatacept Administered Subcutaneously (SC) in Children and Adolescents with Active Polyarticular Juveni...
Start Date	2013-08-26
Medical condition	Active Polyarticular Juvenile Idiopathic Arthritis (pJIA)
Disease	Version	18.1, SOC Term	10028395 - Musculoskeletal and connective tissue disorders, Classification Code	10059176, Term	Juvenile idiopathic arthritis, Level	PT
Population Age	Children, Adolescents, Under 18
Gender	Male, Female
Trial protocol	DE(Completed) BE(Ongoing) ES(Completed) IT(Ongoing) Outside EU/EEA FR(Ongoing)
Link	https	//www.clinicaltrialsregister.eu/ctr-search/search?query=eudract_number	2012-003195-39
EudraCT Number	2007-000872-18
Sponsor Protocol Number	WA18221
Sponsor Name	F. Hoffmann-La Roche Ltd.
Full Title	A 12-week randomized, double blind, placebo-controlled, parallel group, 2-arm study to evaluate the efficacy and safety of tocilizumab in patients with active systemic juvenile idiopathic arthritis...
Start Date	2008-04-15
Medical condition	Systemic Juvenile Idiopathic Arthritis (sJIA)
Disease	Version	13.1, SOC Term	10028395 - Musculoskeletal and connective tissue disorders, Classification Code	10059176, Term	Juvenile idiopathic arthritis, Level	LLT
Population Age	Children, Adolescents, Under 18
Gender	Male, Female
Trial protocol	BE(Completed) SE(Completed) DE(Completed) NO(Ongoing) CZ(Completed) ES(Completed) DK(Completed) NL(Completed) GR(Ongoing) SK(Completed) IT(Completed) GB(Completed)
Link	https	//www.clinicaltrialsregister.eu/ctr-search/search?query=eudract_number	2007-000872-18
EudraCT Number	2008-005476-27
Sponsor Protocol Number	CACZ885G2305
Sponsor Name	Novartis Farmacéutica S.A.
Full Title	Estudio randomizado, doble ciego, controlado con placebo, a dosis única para evaluar la eficacia inicial de canakinumab (ACZ885) respecto a los Criterios ACR 30 Pediátricos Adaptados en pacientes c...
Start Date	2009-05-14
Medical condition	Artritis idiopática juvenil sistémica y manifestaciones sistémicas activas.
Disease	Version	9.1, SOC Term	, Classification Code	10059176, Term	Juvenile idiopathic arthritis, Level	LLT
Population Age	Children, Adolescents, Under 18, Adults
Gender	Male, Female
Trial protocol	ES(Ongoing) NO(Ongoing) FR(Completed) HU(Completed) DE(Completed) BE(Completed) SE(Completed) IT(Completed) GB(Completed) DK(Completed) GR(Completed) Outside EU/EEA
Link	https	//www.clinicaltrialsregister.eu/ctr-search/search?query=eudract_number	2008-005476-27
EudraCT Number	2012-000444-10
Sponsor Protocol Number	WA28029
Sponsor Name	F. Hoffmann-La Roche Ltd.
Full Title	A PHASE IV STUDY TO EVALUATE DECREASED DOSE FREQUENCY IN PATIENTS WITH SYSTEMIC JUVENILE IDIOPATHIC ARTHRITIS (SJIA) WHO EXPERIENCE LABORATORY ABNORMALITIES DURING TREATMENT WITH TOCILIZUMAB
Start Date	2012-11-09
Medical condition	Systemic juvenile idiopathic arthritis (sJIA)
Disease	Version	21.0, SOC Term	10028395 - Musculoskeletal and connective tissue disorders, Classification Code	10059176, Term	Juvenile idiopathic arthritis, Level	PT
Population Age	Children, Adolescents, Under 18
Gender	Male, Female
Trial protocol	GB(Completed) ES(Completed) NO(Completed) DE(Completed) SE(Completed) IT(Ongoing)
Link	https	//www.clinicaltrialsregister.eu/ctr-search/search?query=eudract_number	2012-000444-10
EudraCT Number	2010-023802-10
Sponsor Protocol Number	B1801023
Sponsor Name	Pfizer Inc.235 East 42nd Street, New York, NY 10017
Full Title	AN OPEN LABEL EXTENSION STUDY TO ASSESS THE LONG TERM SAFETY OF ETANERCEPT IN CHILDREN AND ADOLESCENTS WITH EXTENDED OLIGOARTICULAR JUVENILE IDIOPATHIC ARTHRITIS, ENTHESITIS RELATED ARTHRITIS, OR P...
Start Date	2011-07-29
Medical condition	OLIGOARTICULAR JUVENILE IDIOPATHIC ARTHRITIS, ENTHESITIS RELATED ARTHRITIS, OR PSORIATIC ARTHRITIS
Disease	Version	14.0, SOC Term	10028395 - Musculoskeletal and connective tissue disorders, Classification Code	10059176, Term	Juvenile idiopathic arthritis, Level	LLT
Population Age	Children, Adolescents, Under 18, Adults
Gender	Male, Female
Trial protocol	HU(Completed) BE(Completed) FR(Completed) LT(Completed) SK(Ongoing) CZ(Completed) SI(Ongoing) ES(Ongoing) DE(Completed) LV(Ongoing) PL(Completed) NL(Ongoing) Outside EU/EEA IT(Ongoing)
Link	https	//www.clinicaltrialsregister.eu/ctr-search/search?query=eudract_number	2010-023802-10
EudraCT Number	2015-003999-79
Sponsor Protocol Number	DRI13925
Sponsor Name	sanofi-aventis recherche & développement
Full Title	An Open-label, Sequential, Ascending, Repeated Dose-finding Study of Sarilumab, Administered with Subcutaneous (SC) Injection, in Children and Adolescents, Aged 2 to 17 Years, with Polyarticular-co...
Start Date	Information not available in EudraCT
Medical condition	Juvenile idiopathic arthritis
Disease	Version	21.0, SOC Term	10028395 - Musculoskeletal and connective tissue disorders, Classification Code	10059176, Term	Juvenile idiopathic arthritis, Level	PT
Population Age	Infants and toddlers, Children, Adolescents, Under 18
Gender	Male, Female
Trial protocol	GB(GB - no longer in EU/EEA) IT(Ongoing) CZ(Ongoing) ES(Ongoing) Outside EU/EEA EE(Ongoing) FI(Ongoing) NL(Ongoing) PL(Ongoing) DE(Ongoing) FR(Ongoing)
Link	https	//www.clinicaltrialsregister.eu/ctr-search/search?query=eudract_number	2015-003999-79
EudraCT Number	2005-001086-34
Sponsor Protocol Number	IGG-PRINTO-001
Sponsor Name	Istituto Giannina Gaslini-PRINTO
Full Title	A randomised trial of 6 months versus 12 months withdrawal of methotrexate in patiebts with juvenile idiopathic arthritis in clinical remission.Ensayo aleatorizado de retirada de Metotrexate a los ...
Start Date	2005-10-21
Medical condition	The present study was designed for the follow up of two groups of patients with JIA, in whom remission was achieved using MTX. In group 1 treatment with MTX will be discontinued as early as 6 month...
Disease
Population Age	Children, Adolescents, Under 18
Gender	Male, Female
Trial protocol	ES(Ongoing) IT(Completed) DK(Ongoing)
Link	https	//www.clinicaltrialsregister.eu/ctr-search/search?query=eudract_number	2005-001086-34
EudraCT Number	2018-004284-30
Sponsor Protocol Number	CAN_1_2018
Sponsor Name	Asklepios Klink Sankt Augustin
Full Title	Effectiveness of Canakinumab for first line steroid free treatment in systemic onset juvenile idiopathic arthritis / juvenile Still’s disease
Start Date	2020-02-13
Medical condition	systemic juvenile idiopathic arthritis
Disease	Version	20.0, SOC Term	100000004859, Classification Code	10079454, Term	Systemic juvenile idiopathic arthritis, Level	LLT
Population Age	Children, Adolescents, Under 18
Gender	Male, Female
Trial protocol	DE(Ongoing)
Link	https	//www.clinicaltrialsregister.eu/ctr-search/search?query=eudract_number	2018-004284-30
EudraCT Number	2018-002521-30
Sponsor Protocol Number	CAIN457F2304E1
Sponsor Name	Novartis Pharma AG
Full Title	An extension study of subcutaneous secukinumab to evaluate the long-term efficacy, safety and tolerability up to 4 years in patients with Juvenile Idiopathic Arthritis subtypes of Juvenile Psoriati...
Start Date	2019-05-09
Medical condition	Enthesitis-Related Arthritis and Juvenile Psoriatic Arthritis
Disease	Version	20.0, SOC Term	10028395 - Musculoskeletal and connective tissue disorders, Classification Code	10072745, Term	Enthesitis related arthritis, Level	LLT
Disease	Version	20.0, SOC Term	10028395 - Musculoskeletal and connective tissue disorders, Classification Code	10076674, Term	Juvenile psoriatic arthritis, Level	PT
Population Age	Children, Adolescents, Under 18, Adults
Gender	Male, Female
Trial protocol	DE(Ongoing) ES(Ongoing) PL(Ongoing) BE(Ongoing)
Link	https	//www.clinicaltrialsregister.eu/ctr-search/search?query=eudract_number	2018-002521-30
EudraCT Number	2015-004393-16
Sponsor Protocol Number	NL55231.041.15
Sponsor Name	University Medical Center Utrecht
Full Title	Biomarker-guided treatment-and-stop-strategy for recombinant IL-1receptor antagonist (anakinra) in patients with systemic Juvenile Idiopathic Arthritis.
Start Date	2016-10-04
Medical condition	systemic Juvenile Idiopathic Arthritis
Disease
Population Age	Children, Adolescents, Under 18
Gender	Male, Female
Trial protocol	NL(Ongoing)
Link	https	//www.clinicaltrialsregister.eu/ctr-search/search?query=eudract_number	2015-004393-16
EudraCT Number	2017-004471-31
Sponsor Protocol Number	I4V-MC-JAHX
Sponsor Name	Eli Lilly and Company
Full Title	A Phase 3 Multicenter Study to Evaluate the Long-Term Safety and Efficacy of Baricitinib in Patients from 1 Year to <18 Years of Age with Juvenile Idiopathic Arthritis (JIA)
Start Date	2019-06-13
Medical condition	Juvenile Idiopathic Arthritis
Disease	Version	21.0, SOC Term	10028395 - Musculoskeletal and connective tissue disorders, Classification Code	10059176, Term	Juvenile idiopathic arthritis, Level	PT
Population Age	Infants and toddlers, Children, Adolescents, Under 18
Gender	Male, Female
Trial protocol	DK(Ongoing) CZ(Ongoing) DE(Ongoing) BE(Ongoing) AT(Ongoing) GB(GB - no longer in EU/EEA) ES(Ongoing) PL(Ongoing) FR(Ongoing)
Link	https	//www.clinicaltrialsregister.eu/ctr-search/search?query=eudract_number	2017-004471-31
EudraCT Number	2014-003260-20
Sponsor Protocol Number	20140727
Sponsor Name	Leiden University Medical Centre
Full Title	CHAMP	Children with Arthritis	Monotherapy or Polytherapy. A multicentre, single-blinded, randomized treat to target, one-year follow-up clinical trial in patients with recent onset Juvenile Idiop...
Start Date	2016-05-04
Medical condition	Juvenile idiopathic arthritis
Disease
Population Age	Children, Adolescents, Under 18
Gender	Male, Female
Trial protocol	NL(Ongoing)
Link	https	//www.clinicaltrialsregister.eu/ctr-search/search?query=eudract_number	2014-003260-20
EudraCT Number	2019-000889-38
Sponsor Protocol Number	2019/MyJIA
Sponsor Name	Oslo University Hospital
Full Title	Strategies towards personalised treatment in Juvenile Idiopathic Arthritis (JIA)	An open randomised multicentre blinded-assessor trial assessing the effectiveness of intra-articular glucocortico...
Start Date	2020-09-16
Medical condition	Juvenile idiopathic arthritis is characterised by inflamed joints and is the most common chronic rheumatic disease in childhood and adolescence that potentially lead to disability due to joint dama...
Disease
Population Age	Infants and toddlers, Children, Adolescents, Under 18
Gender	Male, Female
Trial protocol	NO(Ongoing)
Link	https	//www.clinicaltrialsregister.eu/ctr-search/search?query=eudract_number	2019-000889-38
EudraCT Number	2016-003761-26
Sponsor Protocol Number	CAIN457F2304
Sponsor Name	Novartis Pharma AG
Full Title	A three-part randomized, double-blind, placebo-controlled study to investigate the efficacy and safety of secukinumab treatment in Juvenile Idiopathic arthritis subtypes of psoriatic and enthesitis...
Start Date	2017-03-01
Medical condition	Enthesitis-Related Arthritis and Juvenile Psoriatic Arthritis
Disease	Version	20.0, SOC Term	10028395 - Musculoskeletal and connective tissue disorders, Classification Code	10072745, Term	Enthesitis related arthritis, Level	LLT
Disease	Version	20.0, SOC Term	10028395 - Musculoskeletal and connective tissue disorders, Classification Code	10076674, Term	Juvenile psoriatic arthritis, Level	PT
Population Age	Children, Adolescents, Under 18
Gender	Male, Female
Trial protocol	DE(Completed) GB(Completed) ES(Ongoing) BE(Completed) PL(Completed)
Link	https	//www.clinicaltrialsregister.eu/ctr-search/search?query=eudract_number	2016-003761-26
EudraCT Number	2009-012520-84
Sponsor Protocol Number	0881A1-3338
Sponsor Name	Wyeth Research Division of Wyeth Pharmaceuticals Inc., Clinical Research and Development
Full Title	A 2-Part Open-label Study to Assess the Clinical Benefit and Long-term Safety of Etanercept in Children and Adolescents With Extended Oligoarticular Juvenile Idiopathic Arthritis, Enthesitis-Relate...
Start Date	2009-08-19
Medical condition	Extended oligoarticular juvenile idiopathic arthritis (JIA)
Enthesitis-related arthritis (ERA)
Psoriatic arthritis (PsA)
Disease	Version	9.1, SOC Term	, Classification Code	10003246, Term	Arthritis, Level	LLT
Population Age	Children, Adolescents, Under 18
Gender	Male, Female
Trial protocol	HU(Completed) DE(Completed) BE(Completed) CZ(Completed) FR(Ongoing) SI(Completed) ES(Ongoing) SE(Prematurely Ended) SK(Completed) LT(Completed) NL(Completed) LV(Completed) GR(Ongoing) DK(Completed) IT(Completed) Outside EU/EEA
Link	https	//www.clinicaltrialsregister.eu/ctr-search/search?query=eudract_number	2009-012520-84
EudraCT Number	2019-000412-29
Sponsor Protocol Number	17-23987
Sponsor Name	F.I. Proctor Foundation, University of California San Francisco
Full Title	Adalimumab in Juvenile Idiopathic Arthritis-associated Uveitis Stopping Trial (ADJUST)
Start Date	2019-10-18
Medical condition	juvenile-idiopathic arthritis
paediatric uveitis
Disease	Version	20.0, SOC Term	100000004853, Classification Code	10022557, Term	Intermediate uveitis, Level	LLT
Disease	Version	20.0, SOC Term	100000004853, Classification Code	10033687, Term	Panuveitis, Level	LLT
Disease	Version	20.1, SOC Term	100000004862, Classification Code	10036370, Term	Posterior uveitis, Level	LLT
Disease	Version	20.1, SOC Term	100000004853, Classification Code	10066681, Term	Acute uveitis, Level	LLT
Disease	Version	20.0, SOC Term	10028395 - Musculoskeletal and connective tissue disorders, Classification Code	10059176, Term	Juvenile idiopathic arthritis, Level	PT
Population Age	Children, Adolescents, Under 18, Adults
Gender	Male, Female
Trial protocol	GB(GB - no longer in EU/EEA)
Link	https	//www.clinicaltrialsregister.eu/ctr-search/search?query=eudract_number	2019-000412-29
EudraCT Number	2017-004495-60
Sponsor Protocol Number	I4V-MC-JAHU
Sponsor Name	Eli Lilly and Company
Full Title	A Randomized, Double-Blind, Placebo-Controlled, Withdrawal, Safety and Efficacy Study of Oral Baricitinib in Patients from 1 Year to Less than 18 Years Old with Systemic Juvenile Idiopathic Arthrit...
Start Date	2019-09-24
Medical condition	Systemic Juvenile Idiopathic Arthritis (sJIA)
Disease	Version	20.0, SOC Term	100000004859, Classification Code	10079454, Term	Systemic juvenile idiopathic arthritis, Level	LLT
Population Age	Infants and toddlers, Children, Adolescents, Under 18
Gender	Male, Female
Trial protocol	FR(Ongoing) GB(GB - no longer in EU/EEA) DE(Ongoing) AT(Ongoing) BE(Ongoing) CZ(Ongoing) PL(Ongoing) DK(Ongoing) ES(Ongoing)
Link	https	//www.clinicaltrialsregister.eu/ctr-search/search?query=eudract_number	2017-004495-60
EudraCT Number	2016-004223-23
Sponsor Protocol Number	NI-0501-06
Sponsor Name	Novimmune SA
Full Title	A pilot, open-label, single arm, multicenter study to evaluate safety, tolerability, pharmacokinetics and efficacy of intravenous administrations of NI-0501, an anti-interferon gamma (anti-IFNÎ³) mo...
Start Date	2017-04-14
Medical condition	Macrophage activation syndrome / Secondary hemophagocytic lymphohistiocytosis (MAS/sHLH) in patients with Systemic Juvenile Idiopathic Arthritis (sJIA)
Disease	Version	19.1, SOC Term	100000004851, Classification Code	10053867, Term	Macrophage activation syndrome, Level	LLT
Population Age	Infants and toddlers, Children, Adolescents, Under 18
Gender	Male, Female
Trial protocol	IT(Ongoing) FR(Completed) GB(GB - no longer in EU/EEA) ES(Ongoing) NL(Completed)
Link	https	//www.clinicaltrialsregister.eu/ctr-search/search?query=eudract_number	2016-004223-23
EudraCT Number	2016-002065-66
Sponsor Protocol Number	OY102016
Sponsor Name	Miikka Tervonen
Full Title	Intranasal dexmedetomidine sedation during intra-articular joint injections in pediatric population
Start Date	2016-11-07
Medical condition	All the patients from 1year to 18 years of age who have been diagnosed by a pediatric rheumatologist to have a joint inflammation needing intra-articular corticosteroid injection in 1 to 5 joints
Disease
Population Age	Infants and toddlers, Children, Adolescents, Under 18, Adults
Gender	Male, Female
Trial protocol	FI(Ongoing)
Link	https	//www.clinicaltrialsregister.eu/ctr-search/search?query=eudract_number	2016-002065-66
EudraCT Number	2017-002018-29
Sponsor Protocol Number	A3921165
Sponsor Name	Pfizer Inc.
Full Title	EFFICACY, SAFETY, TOLERABILITY AND PHARMACOKINETICS OF TOFACITINIB FOR TREATMENT OF SYSTEMIC JUVENILE IDIOPATHIC ARTHRITIS (sJIA) WITH ACTIVE SYSTEMIC FEATURES IN CHILDREN AND ADOLESCENT SUBJECTS
Start Date	2020-12-09
Medical condition	Systemic Juvenile Idiopathic Arthritis (sJIA)
Disease
Population Age	Children, Adolescents, Under 18
Gender	Male, Female
Trial protocol	SK(Ongoing) PL(Ongoing) NL(Ongoing)
Link	https	//www.clinicaltrialsregister.eu/ctr-search/search?query=eudract_number	2017-002018-29
EudraCT Number	2019-000119-10
Sponsor Protocol Number	I4V-MC-JAHW
Sponsor Name	Eli Lilly and Company
Full Title	An Open-label, Active-Controlled, Safety and Efficacy Study of Oral Baricitinib in Patients from 2 Years to Less Than 18 Years Old with Active Juvenile Idiopathic Arthritis-Associated Uveitis or Ch...
Start Date	2019-08-06
Medical condition	Juvenile Idiopathic Arthritis Associated Uveitis or Anterior Antinuclear Antibody-Positive Uveitis
Disease	Version	20.0, SOC Term	10015919 - Eye disorders, Classification Code	10046851, Term	Uveitis, Level	PT
Population Age	Children, Adolescents, Under 18
Gender	Male, Female
Trial protocol	GB(GB - no longer in EU/EEA) FR(Ongoing) DE(Ongoing)
Link	https	//www.clinicaltrialsregister.eu/ctr-search/search?query=eudract_number	2019-000119-10
EudraCT Number	2007-001861-14
Sponsor Protocol Number	UMCUMMR
Sponsor Name	University Medical Center Utrecht
Full Title	Multicenter randomized clinical trial in Patients with Juvenile Idiopathic Athritis	Safety and efficacy of vaccination with live attenuated Measles, Mumps, Rubella vaccine
Start Date	2008-02-07
Medical condition	Juvenile Idiopathic Arthritis
Disease	Version	14.1, SOC Term	10028395 - Musculoskeletal and connective tissue disorders, Classification Code	10059176, Term	Juvenile idiopathic arthritis, Level	LLT
Population Age	Children, Under 18, Adults
Gender	Male, Female
Trial protocol	NL(Ongoing)
Link	https	//www.clinicaltrialsregister.eu/ctr-search/search?query=eudract_number	2007-001861-14
EudraCT Number	2018-002245-11
Sponsor Protocol Number	NAM2
Sponsor Name	UMC Utrecht
Full Title	Assessing penetration of high dose Nicotinamide (Vitamin B3) in synovial fluid
Start Date	2019-01-16
Medical condition	Juvenile Idiopathic Arthritis (JIA)
Disease
Population Age	Adolescents, Under 18
Gender	Male, Female
Trial protocol	NL(Ongoing)
Link	https	//www.clinicaltrialsregister.eu/ctr-search/search?query=eudract_number	2018-002245-11

## Sheet: clinicaltrials.gov 20210107
Rank,"NCT Number","Title","Acronym","Status","Study Results","Conditions","Interventions","Outcome Measures","Sponsor/Collaborators","Gender","Age","Phases","Enrollment","Funded Bys","Study Type","Study Designs","Other IDs","Start Date","Primary Completion Date","Completion Date","First Posted","Results First Posted","Last Update Posted","Locations","Study Documents","URL"
1,"NCT03773978","A Study of Baricitinib in Participants From 2 Years to Less Than 18 Years Old With Juvenile Idiopathic Arthritis","JUVE-BASIS","Recruiting","No Results Available","Juvenile Idiopathic Arthritis","Drug: Baricitinib|Drug: Placebo","Time to Disease Flare|Proportion of Participants Achieving Pediatric American College of Rheumatology 30 responder index (PedACR30)|Proportion of Partic…
2,"NCT04169828","The Ondansetron Premedication Trial in Juvenile Idiopathic Arthritis","OPT-JIA","Recruiting","No Results Available","Juvenile Idiopathic Arthritis","Drug: Methotrexate|Drug: Ondansetron","Proportion of subjects that remain on methotrexate with no intolerance|Methotrexate intolerance|Attainment of inactive disease|Starting a biologic medication|Quality of My Life scale|MISS questi…
3,"NCT04205500","Treatment With Specific Carbohydrate Diet in Children With Juvenile Idiopathic Arthritis","JIA","Recruiting","No Results Available","Juvenile Idiopathic Arthritis","Other: Specific carbohydrate diet","Change in number of inflamed joints|Change in CHAQ, child health assessment questionnaire|Change in overall well-being|Change in assessment of pain: visual analogue scale|Change in …
4,"NCT04178837","Role of Ultrasound Imaging in Diagnosis of Juvenile Idiopathic Arthritis",,"Not yet recruiting","No Results Available","Juvenile Idiopathic Arthritis",,"Role of Ultrasound imaging in diagnosis of juvenile idiopathic arthritis","Assiut University","All","1 Year to 17 Years Â (Child)",,"33","Other","Observational","Observational Model: Cohort|Time Perspective: Prospective","Us in J…
5,"NCT04066205","Sleep Self-Management Intervention for Children With Juvenile Idiopathic Arthritis","SLEEPSMART","Recruiting","No Results Available","Juvenile Idiopathic Arthritis","Behavioral: SLEEPSAMRT","sleep quality|self-efficacy|Usability of SLEEPSMART|sleep duration|acceptability of SLEEPSMART","University of Washington|National Institute of Nursing Research (NINR)","All","8 Years to 13 Y…
6,"NCT03725007","A Study to Evaluate the Pharmacokinetics, Safety, and Tolerability of Upadacitinib in Pediatric Subjects With Polyarticular Course Juvenile Idiopathic Arthritis",,"Recruiting","No Results Available","Juvenile Idiopathic Arthritis (JIA)","Drug: Upadacitinib","Treatment Emergent Adverse Events (TEAEs)|Maximum observed plasma concentration (Cmax)|Time to maximum observed plasma conc…
7,"NCT03841357","Preventing Extension of Oligoarticular Juvenile Idiopathic Arthritis JIA (Limit-JIA)","Limit-JIA","Recruiting","No Results Available","Juvenile Idiopathic Arthritis","Drug: Abatacept Injection|Other: Usual Care","Change in Joint Count by Physician Exam|Change in Number of participants with active anterior uveitis|Change in pain score as measured by PROMIS (patient reported outcom…	Children's Hospital and Clinics of Minnesota, Minneapolis, Minnesota, United States|Hackensack University Medical Center, Hackensack, New Jersey, United States|The Pediatric Specialty Center at Saint Barnabas/RWJ Barnabas Health, West Orange, New Jersey, United States|Children's Hospital at Montefiore/ Albert Einstein University Hospital, Bronx, New York, United States|University of North Carolin…
8,"NCT03092427","Probiotic Treatment in Juvenile Idiopathic Arthritis (JIA)","PERMAJI","Recruiting","No Results Available","Juvenile Idiopathic Arthritis","Dietary Supplement: VSL#3|Other: Placebo","To evaluate the impact of a regular intake of probiotic VSL#3 in addition to standard treatment in patients with JIA on the clinical activity|To evaluate the impact of a regular intake of probiotic VS…
9,"NCT03301883","A Study of Tocilizumab in Chinese Participants With Systemic Juvenile Idiopathic Arthritis (sJIA)",,"Recruiting","No Results Available","Juvenile Idiopathic Arthritis","Drug: Tocilizumab|Drug: NSAIDs|Drug: CSs|Drug: MTX","Percentage of Participants Achieving Juvenile Idiopathic Arthritis (JIA) American College of Rheumatology (ACR) 30 (JIA ACR30) Response With Absence of Fever, a…	rheumatism, Beijing City, China|The First Hospital of Jilin University, Changchun City, China|Children's Hospital Chongqing Medical university, Chongqing City, China|Sun Yat-sen Memorial Hospital, Sun Yat-sen University	Pediatric Rheumatology division, Guangzhou City, China|The Children's Hospibal ZheJiang University School of Medicine, Hangzhou City, China|Chilren's hospital of nanjing medical university	Rheumatoid immunology, Nanjing, China|Shanghai Children's Medical Center	Renal rheumatology, Shanghai City, China|Children's Hospital of Fudan University, Shanghai, China|The Second Affiliated Hospital & Yuying Children's Hospital of Wenzhou Medical College, Wenzhou, China",,"https://ClinicalTrials.gov/show/NCT03301883"
10,"NCT02991469","A Repeated Dose-finding Study of Sarilumab in Children and Adolescents With Systemic Juvenile Idiopathic Arthritis (SKYPS)",,"Recruiting","No Results Available","Juvenile Idiopathic Arthritis","Drug: Sarilumab SAR153191 (REGN88)","Assessment of PK parameter: maximum serum concentration observed (Cmax)|Assessment of PK parameter: Area under the serum concentration versus time cur…
11,"NCT02776735","An Open-label, Ascending, Repeated Dose-finding Study of Sarilumab in Children and Adolescents With Polyarticular-course Juvenile Idiopathic Arthritis (pcJIA)","SKYPP","Recruiting","No Results Available","Juvenile Idiopathic Arthritis","Drug: Sarilumab","Assessment of PK parameter: maximum serum concentration observed (Cmax)|Assessment of PK parameter: Area under the serum conce…
12,"NCT01357668","An Observational Registry of Abatacept in Patients With Juvenile Idiopathic Arthritis",,"Recruiting","No Results Available","Juvenile Idiopathic Arthritis",,"Incidence rate of serious infections|Incidence rate of malignancies|Incidence rate of autoimmune disorders|Number of serious adverse events|Number of targeted infections (Epstein-Barr virus, cytomegalovirus, papilloma virus…
13,"NCT01844518","Pharmacokinetics, Efficacy and Safety of Abatacept Administered Subcutaneously (SC) in Children and Adolescents With Active Polyarticular Juvenile Idiopathic Arthritis (pJIA) and Inadequate Response (IR) to Biologic or Non Biologic Disease Modifying Anti-rheumatic Drugs (DMARDs)",,"Active, not recruiting","Has Results","Active Polyarticular Juvenile Idiopathic Arthritis","Biolog…
14,"NCT00783510","Juvenile Idiopathic Arthritis (JIA) Registry","STRIVE","Active, not recruiting","No Results Available","Juvenile Idiopathic Arthritis|JIA","Biological: adalimumab|Drug: Methotrexate","Incidence of Serious Adverse Events (SAEs)|Incidence of Adverse Events (AEs) of Interest|Pediatric American College of Rheumatology (PedACR) 50|Pediatric American College of Rheumatology (PedACR) 7…
15,"NCT02218892","Prediction of Temporomandibular Involvement in Juvenile Idiopathic Arthritis",,"Active, not recruiting","No Results Available","Juvenile Idiopathic Arthritis|Temporomandibular Arthritis",,"Clinical findings in children with JIA|Radiographic findings in children with JIA|Patient history","Malin Collin|Karolinska Institutet|FolktandvÃ¥rden Stockholms lÃ¤n AB","All","7 Years to 14 …
16,"NCT04664231","Spine Deformities in Juvenile Idiopathic Arthritis",,"Not yet recruiting","No Results Available","Scoliosis|Juvenile Idiopathic Arthritis|Awareness",,"Assesment of angle of trunk rotation|Radiological imaging|Patient awareness forms","Biruni University|Istanbul University-Cerrahpasa","All","4 Years to 16 Years Â (Child)",,"200","Other","Observational","Observational Model: Other…
17,"NCT02840175","Treatment Tapering in JIA With Inactive Disease","AJIBIOREM","Active, not recruiting","No Results Available","Juvenile Idiopathic Arthritis","Drug: etanercept|Drug: adalimumab|Drug: Abatacept|Drug: Tocilizumab","Persistence of inactive disease|Adverse and serious adverse events or of special interest|Persistent inactive disease as defined by Wallace criteria|Juvenile Arthritis D…
18,"NCT04407923","Drug Management of Juvenile Idiopathic Arthritis in Covid-19 Context : Impact on Therapeutical Managment","RHUMAJICOVID","Recruiting","No Results Available","Juvenile Idiopathic Arthritis|COVID 19|Treatment",,"Reduction or discontinuation of the DMARD therapy in relation to the Covid-19 sanitary crisis","University Hospital, Brest","All","up to 17 Years Â (Child)",,"150","Other"…
19,"NCT04088396","A Study of Baricitinib (LY3009104) in Participants From 1 Year to Less Than 18 Years Old With sJIA",,"Recruiting","No Results Available","Systemic Juvenile Idiopathic Arthritis","Drug: Baricitinib|Drug: Placebo","Time to Disease Flare|Percentage of Participants Achieving Pediatric American College of Rheumatology 30 Responder Index (PedACR30)|Percentage of Participants with Inac…
20,"NCT04687930","Genicular Nerve Block in Juvenile Idiopathic Arthritis",,"Recruiting","No Results Available","Juvenile Idiopathic Arthritis|Persistent Knee Arthritis|no Intra-articular Injection in the Last 3 Months|no Other Cause for Chronic Kneearthritis","Drug: genicular nerve block|Drug: intra-articular steroid injection","Change in SOLAR score over time|Change in visual analogue scale over…
21,"NCT01550003","Pediatric Arthritis Study of Certolizumab Pegol","PASCAL","Recruiting","No Results Available","Polyarticular-course Juvenile Idiopathic Arthritis (JIA)","Drug: Certolizumab Pegol (CZP)","Certolizumab Pegol (CZP) Plasma Concentration level at Week 16|Certolizumab Pegol (CZP) Plasma Concentration level at Week 48|Anti-Certolizumab Pegol (anti-CZP) Antibody level at Week 16|Anti-Ce…
22,"NCT01399281","Pharmacovigilance in Juvenile Idiopathic Arthritis Patients Treated With Biologic Agents and/or Methotrexate","PharmaChild","Recruiting","No Results Available","Juvenile Idiopathic Arthritis",,"Safety in patients with JIA on biologics/MTX from 3 to 10 years from drug initiation|Long-term efficacy in patients with JIA on biologics/MTX from 3 to 10 years from drug initiation|Predi…
23,"NCT03773965","A Study of Baricitinib in Participants From 1 Year to Less Than 18 Years Old With Juvenile Idiopathic Arthritis","JUVE-X","Recruiting","No Results Available","Juvenile Idiopathic Arthritis","Drug: Baricitinib","Number of Participants with One or More Serious Adverse Event(s) (SAEs)|Number of Participants with Permanent Investigational Product Discontinuations|Proportion of Parti…
24,"NCT03984669","(1,3)-BÃ©ta-D-Glucan Levels at Diagnosis of Juvenile Idiopathic Arthritis and Its Correlation With Activity's Disease : a Cohort Sudy","BDG -JIA","Recruiting","No Results Available","Juvenile Idiopathic Arthritis","Diagnostic Test: The Juvenile Disease Activity Score (JADAS)|Biological: (1-3)-ÃŸ-D-Glucan (BDG) assay (Fungitell)","Measure of (1,3)-Beta-D-Glucans level in patients…
25,"NCT04614311","Strategies Towards Personalised Treatment in Juvenile Idiopathic Arthritis (JIA).","MyJIA","Recruiting","No Results Available","Juvenile Idiopathic Arthritis","Drug: Triamcinolone Hexacetonide 20 MG/ML","The proportion of JIA participants with sustained inactive disease|The proportion of participants with ACR pedi 30% response|The proportion of participants with ACR pedi 50,70 a…
26,"NCT04167488","Assessment of Physical Activity Among Juvenile Idiopathic Arthritis Children Performed With Actigraphy","AJIACT","Recruiting","No Results Available","Juvenile Idiopathic Arthritis","Device: Actigraphic measurement","Physical activity assessment","Centre Hospitalier Universitaire de Besancon","All","4 Years to 18 Years Â (Child, Adult)","Not Applicable","50","Other","Intervention…
27,"NCT03116763","The iPeer2Peer Program for Adolescents With Juvenile Idiopathic Arthritis","iPeer2Peer","Recruiting","No Results Available","Juvenile Idiopathic Arthritis","Behavioral: iPeer2Peer Mentorship|Other: Active Comparator: Control Group","TRANSITION-Q (measuring change)|PedsQL Arthritis Module (measuring change)|PROMIS Pain Interference (measuring change)|Screen for Child Anxiety Rela…
28,"NCT03245801","CAPRI National Juvenile Idiopathic Arthritis Registry",,"Recruiting","No Results Available","Juvenile Idiopathic Arthritis (JIA)",,"Proportion of Children with Clinical inactive disease|Juvenile Arthritis Disease Activity Score|Pain intensity|Juvenile Arthritis Quality of Life Questionnaire|Childhood Health Assessment Questionnaire Disability Index","University of British Columb…
29,"NCT02165345","Extension Study Evaluating the Safety and Efficacy of Subcutaneous Tocilizumab (RoActemra/Actemra) Administration in Systemic and Polyarticular-Course Juvenile Idiopathic Arthritis",,"Active, not recruiting","No Results Available","Juvenile Idiopathic Arthritis","Drug: Tocilizumab","Juvenile Arthritis Disease Activity Score (JADAS-71)|Percentage of Participants With Adverse Even…	Pediatric Rheumatology, Hackensack, New Jersey, United States|Duke University, Durham, North Carolina, United States|Cincinnati Children'S Hospital Medical Center	Division of Rheumatology, Cincinnati, Ohio, United States|Cleveland Clinic Fndn, Cleveland, Ohio, United States|Healthcare Research Consultants, Tulsa, Oklahoma, United States|University of Utah	Immunology/Rheumatology/Allergy, Salt Lake City, Utah, United States|Seattle Children's Hospital, Seattle, Washington, United States|Hospital Gral de NiÃ±os Pedro Elizalde, Buenos Aires, Argentina|Hospital de Ninos de la Santisima Trinidad	HematologÃ­a, Cordoba, Argentina|Westmead Hospital	Paediatric Rheumatology, Westmead, New South Wales, Australia|Royal Children'S Hospital	Paediatric Rheumatology, Parkville, Victoria, Australia|Universidade Federal de Sao Paulo - UNIFES, Sao Paulo, SP, Brazil|Hospital das Clinicas - FMUSP, Sao Paulo, SP, Brazil|Alberta Children'S Hospital, Calgary, Alberta, Canada|The Hospital for Sick Children, Toronto, Ontario, Canada|CH de BicÃªtre	Pediatrie Generale, Le Kremlin BicÃªtre, France|CharitÃ© Campus	Virchow Klinikum Berlin, Berlin, Germany|Uniklinikum Freiburg Zentrum fÃ¼r Kinder- und Jugendmedizin	PÃ¤diatrische Infektio- u. Rheumatologie, Freiburg, Germany|Asklepios Klinik	Zentrum fÃ¼r Allgemeine PÃ¤diatrie und Neonatologie, Sankt Augustin, Germany|Irccs Ospedale Pediatrico Bambin Gesu - Dip. Di Medicina, Roma, Lazio, Italy|Hospital Infantil de MÃ©xico ""Federico Gomez""	Rheumatology, Mexico, Mexico|Hospital Universitario Dr. Jose Eleuterio Gonzalez	Pediatria, Monterrey, Mexico|SI Sceintific children health center RAMS, Moscow, Russian Federation|Hospital Sant Joan De Deu	Servicio de Reumatologia Pediatrica, Esplugas DE Llobregat, Barcelona, Spain|Hospital Ramon y Cajal	Servicio de Reumatologia, Madrid, Spain|Hospital de La Paz	Unidad de Reumatologia Pediatrica, Madrid, Spain|Hospital Universitario la Fe: Servicio de Reumatologia Pediatrica, Valencia, Spain|Bristol Royal Hospital for Children	Rheumatology Department, Bristol, United Kingdom|Alder Hey Children's NHS Foundation Trust, Liverpool, United Kingdom",,"https://ClinicalTrials.gov/show/NCT02165345"
30,"NCT01500551","Long-Term Safety Study Of Tofacinib In Patients With Juvenile Idiopathic Arthritis",,"Recruiting","No Results Available","Juvenile Idiopathic Arthritis","Drug: Tofacitinib","Standard laboratory safety data and adverse event (AE) reports. Body weight, height and Tanner Stages will collected to assess growth and physical development.|Physician global evaluation of disease activity…
31,"NCT04354337","Sleep Innovations for Preschoolers With Arthritis (SIPA): Developing and Pilot Testing of a Self-Management Intervention",,"Recruiting","No Results Available","Juvenile Idiopathic Arthritis","Behavioral: Sleep Innovations for Preschoolers with Arthritis (SIPA)","Feasibility as assessed by recruitment response rate and adherence rate|Acceptability assessed by interview|Usability …
32,"NCT03006991","Study of Methotrexate Given to Juvenile Idiopathic Arthritis Patients Based on Pharmacogenomics and Pharmacometrics",,"Recruiting","No Results Available","Juvenile Idiopathic Arthritis","Other: therapeutic drug monitoring","Genotypes as measured by polymerase chain reaction-restriction fragment length polymorphism|Concentration as measured by liquid chromatography mass spectrome…
33,"NCT03833609","Yoga and Aerobic Dance for Pain Management in Juvenile Idiopathic Arthritis",,"Not yet recruiting","No Results Available","Juvenile Idiopathic Arthritis|Pain","Behavioral: Online yoga training (Group A)|Behavioral: Online aerobic dance training (Group B)","Recruitment rate|Randomization process|Number of protocol deviations|Dropout rates|Percentage of missing data in the questio…
34,"NCT02277444","A Study to Evaluate the Pharmacokinetics, Efficacy and Safety of Intravenous Golimumab in Pediatric Participants With Active Polyarticular Course Juvenile Idiopathic Arthritis Despite Methotrexate Therapy","GO-VIVA","Active, not recruiting","Has Results","Arthritis, Juvenile","Drug: Golimumab|Drug: Methotrexate","Serum Trough Concentration (C-trough) of Golimumab|Bayesian Area U…
35,"NCT04527380","A Study of Ixekizumab (LY2439821) in Children With Juvenile Idiopathic Arthritis Categories of Enthesitis-related Arthritis (Including Juvenile Onset Ankylosing Spondylitis) and Juvenile Psoriatic Arthritis",,"Not yet recruiting","No Results Available","Juvenile Psoriatic Arthritis|Enthesitis Related Arthritis","Drug: Ixekizumab|Drug: Adalimumab","Percentage of Participants Achi…
36,"NCT03728478","STep-up and Step-down Therapeutic Strategies in Childhood ARthritiS","STARS","Recruiting","No Results Available","Oligoarthritis, Juvenile|Polyarthritis, Juvenile, Rheumatoid Factor Negative","Drug: Etanercept|Drug: Methotrexate|Drug: Intra-articular corticosteroid injections","Clinical remission on or off medication at 12 months|Inactive disease|Time to inactive disease as per …
37,"NCT03904459","Jaw, Mouth and Bone Health, and Quality of Life in Children With Juvenile Idiopathic Arthritis (JIA)","NorJIA","Active, not recruiting","No Results Available","Arthritis, Juvenile","Other: no intervention","Bone mineral density|Joint inflammation and damage|caries experience DMFTS/dmfts","Haukeland University Hospital|St. Olavs Hospital|University Hospital of North Norway|Oral H…
38,"NCT03311854","A Study to Investigate the Safety and Efficacy of an Anti-IFN-gamma mAb in Children With Systemic Juvenile Idiopathic Arthritis (sJIA) Developing Macrophage Activation Syndrome/ Secondary Hemophagocytic Lymphohistiocytosis (MAS/sHLH)",,"Active, not recruiting","No Results Available","Macrophage Activation Syndrome|Lymphohistiocytosis, Hemophagocytic|Arthritis, Juvenile","Drug: N…
39,"NCT02684695","Juvenile Arthritis Quantitative Imaging","JAQI","Recruiting","No Results Available","Arthritis, Juvenile Idiopathic|Enthesitis-Related Arthritis, Juvenile","Other: MRI scan (adolescent spine protocol)|Other: MRI scan (whole body protocol)","Percentage agreement between novel biomarker measurements (apparent diffusion coefficient and fat fraction) and existing scores of inflammat…
40,"NCT03069638","Intranasal Dexmedetomidine Sedation During Intra-articular Joint Injections in Pediatric Population",,"Recruiting","No Results Available","Juvenile Idiopathic Arthritis|Joint Inflammation","Drug: Dexmedetomidine|Drug: Sedatives/Hypnotics,Other","Visual Analog scale (VAS)|Blood pressure|Heart rate|Respiratory rate|FLACC|COMFORT-B|Capnometry|Pulse oxymetry","University of Oulu","A…
41,"NCT03000439","A Safety, Efficacy And Pharmacokinetics Study Of Tofacitinib In Pediatric Patients With sJIA",,"Recruiting","No Results Available","Arthritis Juvenile Idiopathic","Drug: In open-label phase: treatment with tofacitinib|Drug: In double-blind phase: treatment with tofacitinib or placebo in 1:1 ratio","Time to flare|Occurrence of disease flare in double-blind phase|Achievement of co…
42,"NCT04460144","Rapid Diagnostic Test for Septic Arthritis","TDR-Arthrite","Not yet recruiting","No Results Available","Juvenile Idiopathic Arthritis|Arthritis, Septic|Arthritis, Unspecified","Diagnostic Test: Mass spectrometry","Mass spectrometry profile","Assistance Publique - HÃ´pitaux de Paris","All","3 Months to 16 Years Â (Child)",,"60","Other","Observational","Observational Model: Cohort…
43,"NCT01421069","Extension Study Evaluating Etanercept in 3 Subtypes of Childhood Arthritis","CLIPPER2","Active, not recruiting","No Results Available","Juvenile Idiopahtic Arthritis","Drug: etanercept","Occurrence of malignancy|Occurrence of withdrawals from investigational product|Physician's Global Assessment of Disease Activity on a 21-circle visual analogue scale|Patient/Parent Global Asses…	Health Assessment Questionnaire (HAQ) for subjects greater than or equal to 18 years of age.|ACR Pediatric 30, 50, 70, 90, and 100|Individual components of the ACR Pediatric Assessments|Pain Assessment on a 21-circle VAS|Duration of morning stiffness in minutes|Clinically inactive disease defined as follows per Wallace Criteria|The Juvenile Arthritis Disease Activity Score (JADAS)|Overall Back Pa…
44,"NCT04200833","Golimumab in Juvenile Idiopathic Arthritis-associated Uveitis Failing Adalimumab",,"Active, not recruiting","No Results Available","JIA Associated Uveitis","Drug: Golimumab","grade of intraocular inflammation|Best corrected visual acuity (BCVA)|Presence of ocular discomfort|Steroid sparing potential","Medical University of Graz","All","Child, Adult, Older Adult",,"10","Other","O…
45,"NCT03510442","Natural History, Genetics, and Pathophysiology of Systemic Juvenile Idiopathic Arthritis, Adult-Onset Still's Disease, and Related Conditions",,"Recruiting","No Results Available","Still's Disease, Adult-Onset|Systemic Inflammation|Arthritis|Autoinflammatory Syndrome",,"Genetic sequencing of patients","National Institute of Arthritis and Musculoskeletal and Skin Diseases (NIAMS)…
46,"NCT04133662","Sleep & Pain in Juvenile Arthritis",,"Recruiting","No Results Available","Arthritis, Juvenile","Behavioral: Sleep Manipulation Protocol","Change in Pain as measured on the PROMIS Pain Interference Scale|Change in Pain as measured on the PROMIS Pain Behaviour Scale|Pain as measured using the iCanCope with Pain app|Change in Disease Activity|Change in Functional Status|Change in H…
47,"NCT04397107","The Therapeutic Value and Mechanism of Recombinant Human Interleukin-2 on Children With Rheumatic Diseases","SLEï¼ŒpSSï¼ŒJIA","Recruiting","No Results Available","Systemic Lupus Erythematosus","Drug: IL-2","Change in steroid dose and immunosuppressor dose at 1 year compared to control group|The Immunologic Impact of IL-2 Treatment|Immunological Responses|Change from baseline in …
48,"NCT04088409","A Study of Baricitinib (LY3009104) in Participants From 2 Years to Less Than 18 Years Old With Active JIA-Associated Uveitis or Chronic Anterior Antinuclear Antibody-Positive Uveitis",,"Recruiting","No Results Available","Uveitis","Drug: Baricitinib|Drug: Adalimumab","Percentage of Responders|Change from Baseline in SUN Grade of Cells in the Anterior Chamber in the Most Severely…
49,"NCT04585711","Pharmacokinetics and Pharmacodynamics of Biologic Drugs in Obese Patients With Arthritis","PRECISE","Not yet recruiting","No Results Available","Juvenile Idiopathic Arthritis|Rheumatoid Arthritis|Obesity","Drug: Etanercept Optimal dosing","Clearance (CL)|Volume of distribution (V)|Median prediction error between observed and model predicted concentrations|mean change in DAS28/JA…
50,"NCT04671524","The Effect of Improvement in Function on Foot Pressure, Balance and Gait in Children With Upper Extremity Affected",,"Recruiting","No Results Available","Upper Extremity Dysfunction|Gait, Unsteady|Juvenile Idiopathic Arthritis|Balance","Other: Exercise protocol","Fall risk|Postural Stability|Bilateral Comparison|Single limb stance|Arm Swing Amplitude|Jebsen-Taylor Hand Function …
51,"NCT04180228","Human Papilloma Virus Vaccination and Chronic Inflammatory Rheumatic Diseases.","HPV-CIR","Recruiting","No Results Available","Systemic Lupus Erythematosus|Idiopathic Juvenile Arthritis|Human Papilloma Virus","Other: self-administred questionnaire","Frequency of HPV vaccination (percentage of patients vaccinated).","Hospices Civils de Lyon","Female","11 Years to 19 Years Â (Chil…
52,"NCT03769168","An Extension Study of Subcutaneous Secukinumab in Patients With Juvenile Psoriatic Arthritis (JPsA) and Enthesitis Related Arthritis (ERA)",,"Recruiting","No Results Available","Juvenile Psoriatic Arthritis|Enthesitis Related Arthritis","Drug: AIN457","Number of participants with JIA ACR30 response|Number of participants with JIA ACR 50/70/90/100 response|Number of participants …
53,"NCT03816397","Adalimumab in JIA-associated Uveitis Stopping Trial","ADJUST","Recruiting","No Results Available","Uveitis|JIA","Biological: Adalimumab|Other: Placebo","Time to treatment failure","Nisha Acharya|Children's Hospital of Philadelphia|Children's Hospital Medical Center, Cincinnati|Children's Mercy Hospital Kansas City|National Eye Institute (NEI)|Great Ormond Street Hospital for Chi…
54,"NCT03913962","Health and Exercise Response in Children With Chronic and Auto-immune Pathologies","HERCCULE","Recruiting","No Results Available","Juvenile Idiopathic Arthritis|Diabetes|Inflammatory Bowel Disease|Cancer Survivor|Anorexia Nervosa","Other: indirect calorimetry","Maximal lipid oxidation rate during submaximal incremental exercise|Maximal strength during isometric contraction|Muscl…
55,"NCT03827759","Differentiate Children Septic and Inflammatory Arthritis by Comparative Analysis","DIANE","Recruiting","No Results Available","Septic Arthritis|Inflammatory Arthritis|Children",,"Qualitative analysis of new biological markers (proteic) that discriminate inflammatory and infectious arthritis|Qualitative analysis of new biological markers (cytokine) that discriminate inflammatory …
56,"NCT03733067","Safety and Efficacy of Abatacept for Treating Chronic Cytopenia in Cytotoxic T-Lymphocyte Antigen 4 (CTLA4) Haploinsufficiency",,"Not yet recruiting","No Results Available","CTLA4 Haplonisufficiency|Chronic Cytopernia","Drug: Orencia (abatacept)|Other: Placebo","Assess safety and tolerability of abacept given at double doses|Clinical Efficacy of abatacept in normalizing cytopeni…
